# Supplementary material for: Efficacy of an Oscillating Chitosan Brush Versus an Air Abrasive Device in the Management of Peri-Implant Mucositis: A Randomized Clinical Trial
Source: J Funct Biomater. 2025 Oct 15;16(10):387. doi: 10.3390/jfb16100387 (PMC12564997; doi:10.3390/jfb16100387)
Supplement: Supplementary file 1 [file jfb-16-00387-s001.zip]

Archive with 1 entries (1 files):
- jfb-3904292-supplementary.pdf
